# Supplementary material for: Correcting for Microbial Blooms in Fecal Samples during Room-Temperature Shipping
Source: mSystems. 2017 Mar 7;2(2):e00199-16. doi: 10.1128/mSystems.00199-16 (PMC5340865; doi:10.1128/mSystems.00199-16)
Supplement: TABLE S1 [file sys002172095st3.xlsx]

## Sheet: bloom_taxa.txt
sOTU ID	Storage Change	Freeze-Thaw change	Kingdom
691656f33e727f8857f5c9ee40ed05b1	280.77	56.41	k__Bacteria	p__Proteobacteria	c__Gammaproteobacteria	o__Pseudomonadales	f__Pseudomonadaceae	g__Pseudomonas	s__fragi
41f1c6e4d1e4cc653df22555bfab5796	160.78	17.81	k__Bacteria	p__Proteobacteria	c__Gammaproteobacteria	o__Enterobacteriales	f__Enterobacteriaceae	g__Trabulsiella	s__farmeri
ece1af985b63ebccd2833e9b5f0432e3	138.78	0.85	k__Bacteria	p__Proteobacteria	c__Gammaproteobacteria	o__Enterobacteriales	f__Enterobacteriaceae	g__	s__
04195686f2b70585790ec75320de0d6f	97.38	7.03	k__Bacteria	p__Proteobacteria	c__Gammaproteobacteria	o__Enterobacteriales	f__Enterobacteriaceae	g__Escherichia	s__coli
df3f8cdac76c62baa98469c33b82d8df	78.79	2.66	k__Bacteria	p__Proteobacteria	c__Gammaproteobacteria	o__Enterobacteriales	f__Enterobacteriaceae	g__Morganella	s__
bc23d2ee539bf2f52faf789289af7879	19.29	45.5	k__Bacteria	p__Proteobacteria	c__Gammaproteobacteria	o__Pseudomonadales	f__Pseudomonadaceae	g__Pseudomonas	s__
4e1758e81adcb1107024ee52c0113a6f	12.03	7.63	k__Bacteria	p__Proteobacteria	c__Gammaproteobacteria	o__Enterobacteriales	f__Enterobacteriaceae	g__Citrobacter	s__
6ed7152332889b69d2d2f33c53b68934	5.99	2.57	k__Bacteria	p__Firmicutes	c__Bacilli	o__Lactobacillales	f__Lactobacillaceae	g__Lactobacillus	s__zeae
d56536a97c18adccf18eb08958d93345	5.71	13.34	k__Bacteria	p__Proteobacteria	c__Gammaproteobacteria	o__Pseudomonadales	f__Pseudomonadaceae	g__Pseudomonas	s__
c18afe570abfe82d2f746ecc6e291bab	4.61	9.93	k__Bacteria	p__Proteobacteria	c__Gammaproteobacteria	o__Enterobacteriales	f__Enterobacteriaceae	g__Klebsiella	s__
9acc40432f6b14e476f93a2f0c26c928	3.27	6.27	k__Bacteria	p__Proteobacteria	c__Gammaproteobacteria	o__Enterobacteriales	f__Enterobacteriaceae	g__	s__
47ad35356a9bfec68416d32e4f039021	3	2.81	k__Bacteria	p__Firmicutes	c__Bacilli	o__Bacillales	f__Staphylococcaceae	g__Staphylococcus	s__
56eed05cc6037ea03d72f2f9eefce996	2.79	9.3	k__Bacteria	p__Firmicutes	c__Bacilli	o__Bacillales	f__Planococcaceae	g__Sporosarcina	s__ginsengi
8fca95d1b23a34e694afe81c03ed7bfa	2.06	2.85	k__Bacteria	p__Bacteroidetes	c__Bacteroidia	o__Bacteroidales	f__Bacteroidaceae	g__Bacteroides	s__uniformis
30fc8af207d17abc37394fbf3d1793f7	0	20.27	k__Bacteria	p__Proteobacteria	c__Gammaproteobacteria	o__Enterobacteriales	f__Enterobacteriaceae	g__Proteus	s__
957a16edeead7722188be53d05fbf001	0	11.56	k__Bacteria	p__Proteobacteria	c__Gammaproteobacteria	o__Enterobacteriales	f__Enterobacteriaceae	g__Providencia	s__
a83080a73ab4ed059d069b0c29067f3c	0	5	k__Bacteria	p__Firmicutes	c__Bacilli	o__Bacillales	f__Bacillaceae	g__Bacillus	s__clausii
009a4919860d6d1fddec5d3771d37351	0	3.36	k__Bacteria	p__Firmicutes	c__Bacilli	o__Lactobacillales	f__Lactobacillaceae	g__	s__
a49a16d239c4c4d4ae69b0596a52248c	0	2.93	k__Bacteria	p__Proteobacteria	c__Gammaproteobacteria	o__Enterobacteriales	f__Enterobacteriaceae	g__	s__
7121132c894a196a69c89b56593e2f42	0	2.46	k__Bacteria	p__Proteobacteria	c__Gammaproteobacteria	o__Pseudomonadales	f__Pseudomonadaceae	g__Pseudomonas	s__
